# Supplementary material for: Antibody response and seroprevalence in healthcare workers after the BNT162b2 vaccination in a University Hospital at Tokyo
Source: Sci Rep. 2022 May 24;12:8707. doi: 10.1038/s41598-022-12809-x (PMC9127282; doi:10.1038/s41598-022-12809-x)
Supplement: Supplementary file 2 — Supplementary Tables. [file 41598_2022_12809_MOESM2_ESM.xlsx]

## Sheet: Supplementary Table.1
Supplementary Table 1. Type of symptoms reported post dose 2 vaccination compared by sex
			Male		Female		p value
			(N = 729)		(N = 1430)
Symptoms n(%)
	Injection site symptom		645	(88.5%)	1361	(95.2%)	< 0.0001
	Malaise or anorexia		483	(66.3%)	1097	(76.7%)	< 0.0001
	Headache or dizziness		210	(28.8%)	776	(54.3%)	< 0.0001
	Nasal discharge		9	(1.2%)	37	(2.6%)	0.0408
	Fever or chill		283	(38.8%)	831	(58.1%)	< 0.0001
	Muscular pain		386	(52.9%)	1004	(70.2%)	< 0.0001
	Joint pain		173	(23.7%)	597	(41.7%)	< 0.0001
	Diarrhea, stomachache or urine change		26	(3.6%)	100	(7.0%)	0.0013
	Rash		3	(0.4%)	27	(1.9%)	0.0054
	Flash		77	(10.6%)	253	(17.7%)	< 0.0001
	Vomitting or nausea		17	(2.3%)	143	(10.0%)	< 0.0001
	Lympho pain		7	(1.0%)	34	(2.4%)	0.0287
	Eye, ear, mouth or throat changes		2	(0.3%)	16	(1.1%)	0.0452
	Cough or pulumoraly symptoms		1	(0.1%)	6	(0.4%)	0.4347
	Sleep change		2	(0.3%)	8	(0.6%)	0.5102
	Nerve related symptoms		2	(0.3%)	6	(0.4%)	0.7247
	Anaphylaxes		2	(0.3%)	6	(0.4%)	0.7247

## Sheet: Supplimentary Table. 2
Supplementary Table 2. Type of symptoms reported post dose 2 vaccination compared by COVID-19 history
			COVID-19 history		No COVID-19 history		p value
			(N = 17)		(N = 2142)
Symptoms n(%)
	Injection site symptom		15	(88.2%)	1991	(93.0%)	0.342
	Malaise or anorexia		5	(29.4%)	1575	(73.5%)	0.000196
	Headache or dizziness		4	(23.5%)	982	(45.8%)	0.0863
	Nasal discharge		0	(0%)	46	(2.1%)	> 0.999
	Fever or chill		5	(29.4%)	1109	(51.8%)	0.0872
	Muscular pain		9	(53.0%)	1381	(64.5%)	0.321
	Joint pain		3	(17.6%)	767	(35.8%)	0.315
	Diarrhea, stomachache or urine change		0	(0%)	126	(5.9%)	> 0.999
	Rash		0	(0%)	30	(1.4%)	> 0.999
	Flash		2	(11.8%)	328	(15.3%)	> 0.999
	Vomitting or nausea		0	(0%)	160	(7.5%)	0.0932
	Lympho pain		0	(0%)	41	(1.9%)	> 0.999
	Eye, ear, mouth or throat changes		0	(0%)	18	(0.8%)	> 0.999
	Cough or pulumoraly symptoms		0	(0%)	7	(0.3%)	> 0.999
	Sleep change		0	(0%)	10	(0.5%)	> 0.999
	Nerve related symptoms		0	(0%)	8	(0.4%)	> 0.999
	Anaphylaxes		0	(0%)	8	(0.4%)	> 0.999
